# Supplementary material for: Dimethylthiourea Alleviates Drought Stress by Suppressing Hydrogen Peroxide-Dependent Abscisic Acid-Mediated Oxidative Responses in an Antagonistic Interaction with Salicylic Acid in Brassica napus Leaves
Source: Antioxidants (Basel). 2022 Nov 18;11(11):2283. doi: 10.3390/antiox11112283 (PMC9687642; doi:10.3390/antiox11112283)
Supplement: Supplementary file 1 [file antioxidants-11-02283-s001.zip]

Archive with 1 entries (1 files):
- antioxidants-2007037-supplementary.pdf
